# Supplementary material for: Optimized Extraction Method for Neutral Cannabinoids Quantification Using UHPLC-HRMS/MS
Source: Biomolecules. 2025 Feb 8;15(2):246. doi: 10.3390/biom15020246 (PMC11852687; doi:10.3390/biom15020246)
Supplement: Supplementary file 1 [file biomolecules-15-00246-s001.zip]

Archive with 1 entries (1 files):
- biomolecules-3456916-supplementary.pdf
